# Supplementary material for: P23 Acts as Functional RBP in the Macrophage Inflammation Response
Source: Front Mol Biosci. 2021 Jun 11;8:625608. doi: 10.3389/fmolb.2021.625608 (PMC8226254; doi:10.3389/fmolb.2021.625608)
Supplement: Supplementary file 2 [file Table1.XLSX]

## Sheet: P23-interacting mRNAs
Supplementary Table 1. The 52 P23-interacting mRNAs that were specifically enriched with P23 compared to LUC IP at the 0h time point (Figure 2B). Information includes Ensembl gene IDs; gene description; gene name; NCBI gene ID; chromosome; associated RefSeq transcript IDs (columns Variant 1-5 provide up to five overlapping transcript isoforms) which were used to extract 3’UTRs for discriminative …
Ensembl gene ID	Gene description	Symbol	Gene ID (NCBI)	Chromosome	Variant 1	Variant 2	Variant 3	Variant 4	Variant 5	FC TPM P23/LUC 0h	FC TPM P23/LUC 2h	PANTHER	[U/G] motif p_value MEME	[U/G] motif E-value MAST
ENSMUSG00000020564	ataxin 7-like 1	Atxn7l1	380753	12	NM_001033436.3	NM_028139.5				2.43881	0.98589			4.7e+0
ENSMUSG00000017929	UDP-Gal:betaGlcNAc beta 1,4-galactosyltransferase, polypeptide 5	B4galt5	56336	2	NM_019835.2					2.377	1.23107		1.52e-15	9.3e-12
ENSMUSG00000089682	BCL2-like 2	Bcl2l2	12050	14 15	NM_007537.1					2.10003	1.07408	Signaling Molecule
ENSMUSG00000045160	bolA-like 3 (E. coli)	Bola3	78653	6	NM_175277.4					2.70006	1.06437		5.82e-11	4.1e-7
ENSMUSG00000042111	coiled-coil domain containing 115	Ccdc115	69668	1	NM_027159.2					2.31691	0.974134			3.1e+0
ENSMUSG00000086564	CD101 antigen	Cd101	630146	3	NM_001167906.1					3.11106	0.97915			6.2e+0
ENSMUSG00000020462	coiled-coil domain containing 104 (CCDC104)	Cfap36	216618	11	NM_025740.3					2.53675	0.910832
ENSMUSG00000028165	CDGSH iron sulfur domain 2	Cisd2	67006	3	NM_025902.3					2.03931	1.0491		2.03e-9	2.3e-5
ENSMUSG00000022744	claudin 25	Cldnd1	224250	16	NM_171826.3	NM_001252450.1	NM_001252451.1			2.76568	1.13642		1.30e-7	4.5e-4
ENSMUSG00000020886	discs, large homolog 4 (Drosophila)	Dlg4	13385	11	NM_007864.3	NM_001109752.1				2.42211	1.5623	Transmembrane receptor	3.27e-11	9.2e-8
ENSMUSG00000027552	E2F transcription factor 5	E2f5	13559	3	NM_007892.2					2.88389	0.438635	Transcription factor, Nucleic acid binding	2.73e-8	8.9e-5
ENSMUSG00000042579	RIKEN cDNA 4632404H12 gene	ENSMUSG00000042579								2.86879	1.08175
ENSMUSG00000083179	NA	ENSMUSG00000083179								2.09979	1.24734
ENSMUSG00000085687	NA	ENSMUSG00000085687								18.9638	0
ENSMUSG00000086401	NA	ENSMUSG00000086401								8.14471	1.30552
ENSMUSG00000040857	Ets2 repressor factor	Erf	13875	7	NM_010155.3					2.19097	1.04977	Signaling Molecule, Transcription factor, Nucleic acid binding	9.62e-12	2.3e+0
ENSMUSG00000052125	NA (ncRNA; predicted)	F730043M19Rik	320046	12	NR_015602.2					2.59506	1.05416
ENSMUSG00000032381	family with sequence similarity 96, member A	Fam96a	68250	9	NM_026635.3					2.08929	1.00698		5.45e-15	5.8e-12
ENSMUSG00000032643	four and a half LIM domains 3	Fhl3	14201	4	NM_010213.3					2.42366	1.17248	Transcription factor	1.00e-14	1.4e-11
ENSMUSG00000057666	glyceraldehyde-3-phosphate dehydrogenase	Gapdh	14433	6	NM_001289726.1	NM_008084.3				2.24543	1.01515	Oxidoreductase
ENSMUSG00000039377	H2.0-like homeobox	Hlx	15284	1	NM_008250.2					4.71758	1.27987	Transcription factor, Nucleic acid binding
ENSMUSG00000086784	isochorismatase domain containing 2a	Isoc2a	664994	7	NM_001101598.1					2.26033	1.30603		1.38e-9	9.8e-6
ENSMUSG00000021375	kinesin family member 13A	Kif13a	16553	13	NM_010617.2					3.32655	0.72515	Cytoskeletal protein		5.8e+0
ENSMUSG00000036768	kinesin family member 15	KIF15	209737	9	NM_010620.1					12.0055	7.79679	Cytoskeletal protein	7.74e-21	6.7e-18
ENSMUSG00000063077	kinesin family member 1B	KIF1B	16561	4	NM_008441.2	NM_207682.2	NM_001290995.1			4.35395	2.20107	Cytoskeletal protein	4.54e-9	7.5e-5
ENSMUSG00000049327	SET domain containing (lysine methyltransferase) 8	Kmt5a	67956	5	NM_030241.3	NM_001310723.1	NM_001310725.1	NM_001310727.1		2.32234	1.08631		1.19e-8	1.0e-4
ENSMUSG00000029570	LFNG O-fucosylpeptide 3-beta-N-acetylglucosaminyltransferase	LFNG	16848	5	NM_008494.3					2.76417	0.957924	Transferase, Signaling Molecule	4.54e-9	2.4e-5
ENSMUSG00000074622	v-maf musculoaponeurotic fibrosarcoma oncogene family, protein B (avian)	Mafb	16658	2	NM_010658.3					2.12661	1.2057	Transcription factor, Nucleic acid binding	3.20e-10	2.6e-6
ENSMUSG00000028863	MYST/Esa1-associated factor 6	Meaf6	70088	4	NM_027310.4	NM_001290701.1				2.69963	1.37681		2.36e-12	1.6e-9
ENSMUSG00000085148	NA [Mir22 host gene (non-protein coding)]	Mir22hg	100042498	11	NR_030711.1					3.55087	0.857615
ENSMUSG00000069769	Musashi homolog 2 (Drosophila)	Msi2	76626	11	NM_054043.3	NM_001201341.1				2.18907	1.07958		2.43e-11	6.5e-8
ENSMUSG00000064363	mitochondrially encoded NADH dehydrogenase 4	mt-ND4	17719	MT	no NM assigned					2.30521	1.26684
ENSMUSG00000075000	nuclear receptor binding factor 2	Nrbf2	641340	10	NM_001036293.2					2.63257	0.970413			1.7e+0
ENSMUSG00000060739	NSA2 ribosome biogenesis homolog (S. cerevisiae)	Nsa2	59050	13	NM_021552.5					2.2784	0.86865			6.0e+0
ENSMUSG00000024213	nudix (nucleotide diphosphate linked moiety X)-type motif 3	Nudt3	56409	17	NM_019837.2	NM_001291046.1				2.16844	1.19461	Hydrolase, Phosphatase	3.94e-9	2.7e-5
ENSMUSG00000003437	Paf1, RNA polymerase II associated factor, homolog (S. cerevisiae)	Paf1	54624	7	NM_019458.3					2.33428	1.06502		5.11e-7	3.6e-4
ENSMUSG00000044641	par-6 (partitioning defective 6) homolog beta (C. elegans)	Pard6a	56513	8	NM_019695.3	NM_001047435.2	NM_001047436.2	NM_001286344.1	NM_001286345.1	2.48367	0.917796	Cell junction protein (Tight Junction)
ENSMUSG00000024014	proviral integration site 1	Pim1	18712	17	NM_008842.3					2.70576	0.96525	Kinase, Transferase, Receptor	3.10e-13	1.1e-9
ENSMUSG00000027999	phospholipase A2, group XIIA	Pla2g12a	66350	3	NM_023196.4	NM_183423.3	NM_001286948.1			2.26788	1.13198			4.2e+0
ENSMUSG00000071866	peptidylprolyl isomerase A	PPIA	268373	11	NM_008907.1					3.61755	1.13155	Isomerase
ENSMUSG00000055897	NA [protein phosphatase 4, regulatory subunit 1-like, pseudogene]	Ppp4r1l-ps	100043911	2	NR_027957.1					4.93648	1.31966
ENSMUSG00000036106	proline rich 5 (renal)	Prr5	109270	15	NM_146061.4					2.7975	1.10303		4.26e-14	4.6e-11
ENSMUSG00000071072	prostaglandin E synthase 3 (cytosolic) p23	Ptges3	56351	10	NM_019766.4					2.14247	1.15815	chaperone	3.27e-11	1.3e-7
ENSMUSG00000005774	regulatory factor X, 5 (influences HLA class II expression)	Rfx5	53970	3	NM_017395.2					2.25398	1.05152	Transcription factor, Nucleic acid binding		2.4e-6
ENSMUSG00000014470	ring finger protein 166	Rnf166	68718	8	NM_001033142.2					2.24577	1.06845	Ligase	2.70e-10	3.5e+0
ENSMUSG00000035696	ring finger protein 38	Rnf38	73469	4	NM_175201.5	NM_001038993.3				2.54254	0.896464		1.88e-12	1.9e-8
ENSMUSG00000050144	solute carrier family 25, member 44	Slc25a44	229517	3	NM_178696.5	NM_001145876.2	NM_001145877.2	NM_001281795.1		2.03407	0.82244	Transfer/Carrier protein, Transporter, Calcium binding, Nucleic acid binding	2.57e-8	3.3e-4
ENSMUSG00000072704	RIKEN cDNA 2700089E24 gene [small integral membrane protein 10 like 1]	Smim10l1	381820	6	NM_001271582.1	NM_001271583.1	NM_001163445.2			2.02851	1.03838			8.5e+0
ENSMUSG00000037822	RIKEN cDNA 1110003E01 gene [small integral membrane protein 14]	Smim14	68552	5	NM_133697.3					2.65822	1.24158		1.99e-11	2.4e-7
ENSMUSG00000058756	thyroid hormone receptor alpha	Thra	21833	11	NM_001313983.1	NM_178060.4				2.47904	1.1262	Receptor, Transcription factor, Nucleic acid binding		7.5e+0
ENSMUSG00000026321	tumor necrosis factor receptor superfamily, member 11a	Tnfrsf11a	21934	1	NM_009399.3					2.51502	1.25745	Receptor	4.89e-14	3.8e-10
ENSMUSG00000028042	zinc finger and BTB domain containing 7B	Zbtb7b	22724	3	NM_009565.4					2.29187	0.896568	Nucleic acid binding	1.38e-9	1.2e-5
			no 3'UTR annotation
			sequences that contain motif
